# Supplementary material for: Influence of Gelation Temperature on Structural, Thermal, and Mechanical Properties of Monolithic Silica Gels with Mono- and Bimodal Pore Structure
Source: Gels. 2025 Mar 12;11(3):196. doi: 10.3390/gels11030196 (PMC11942077; doi:10.3390/gels11030196)
Supplement: Supplementary file 1 [file gels-11-00196-s001.zip]

Archive with 1 entries (1 files):
- gels-3505059-supplementary.pdf
